# Supplementary material for: Using an ideal observer analysis to investigate the visual perceptual efficiency of individuals with a history of non-suicidal self-injury when identifying emotional expressions
Source: PLoS One. 2020 Feb 3;15(2):e0227019. doi: 10.1371/journal.pone.0227019 (PMC6996801; doi:10.1371/journal.pone.0227019)
Supplement: S2 File — This supporting file contains the threshold, efficiency and error raw data of the experiment. (XLSX) [file pone.0227019.s011.xlsx]

## Sheet: MasterTable.txt
ObsId	GroupId	BaseFaceIndex	Afraid_50_Thresh	Angry_50_Thresh	Disgusted_50_Thresh	Happy_50_Thresh	Sad_50_Thresh	Surprised_50_Thresh	Afraid_75_Thresh	Angry_75_Thresh	Disgusted_75_Thresh	Happy_75_Thresh	Sad_75_Thresh	Surprised_75_Thresh	Afraid_100_Thresh	Angry_100_Thresh	Disgusted_100_Thresh	Happy_100_Thresh	Sad_100_Thresh	Surprised_100_Thresh	Afraid_50_Efficiency	Angry_50_Efficiency	Disgusted_50_Efficiency	Happy_50_Efficiency	Sad_50_Efficiency	Surprised_50_Efficiency	Afraid_75_Efficiency	Angry_75_Efficiency	Disgusted_75_Efficiency	Happy_75_Efficiency	Sad_75_Efficiency	Surprised_75_Efficiency	Afraid_100_Efficiency	Angry_100_Efficiency	Disgusted_100_Efficiency	Happy_100_Efficiency	Sad_100_Efficiency	Surprised_100_Efficiency	Afraid_50_Afraid_P	Afraid_50_Angry_P	Afraid_50_Disgusted_P	Afraid_50_Happy_P	Afraid_50_Sad_P	Afraid_50_Surprised_P	Angry_50_Afraid_P	Angry_50_Angry_P	Angry_50_Disgusted_P	Angry_50_Happy_P	Angry_50_Sad_P
1127951	NSSI	39	NaN	0.0725086	NaN	0.120571	0.193398	0.75219	NaN	NaN	0.89124	0.0652579	0.141438	0.238188	NaN	0.00970446	0.5471	0.0400098	0.164231	0.332666	NaN	2.13705	NaN	2.18078	1.60207	0.130356	NaN	NaN	0.294845	2.07748	1.32892	0.455169	NaN	9.64227	0.324836	2.20507	0.737872	0.281392	0	0	0	0.04	0.94	0.02	0	0.56	0.04	0.22	0.14
1144916	NSSI	58	0.194127	0.21118	NaN	0.230005	0.134672	0.377062	0.171834	0.119187	0.741161	0.0847067	0.21297	0.161138	0.20202	0.158847	0.727667	0.0561562	0.170904	0.0875436	0.509992	0.540651	NaN	0.459983	1.03549	0.183567	0.774365	1.19129	0.20963	0.850442	0.338255	0.429477	0.36391	0.42509	0.337476	0.770117	0.397233	0.701854	0.48	0.02	0.16	0.16	0.08	0.1	0.02	0.54	0.04	0.08	0.26
1149410	NSSI	34	NaN	NaN	0.733742	0.4068	0.39198	0.81595	NaN	0.881311	0.820308	0.265329	0.258638	0.449861	NaN	NaN	0.942896	0.197622	0.465531	0.19036	NaN	NaN	0.255237	0.351597	0.6073	0.206272	NaN	0.121685	0.121562	0.349175	0.438213	0.243511	NaN	NaN	0.0850088	0.473789	0.176346	0.596491	0	0	0.1	0.04	0.3	0.56	0	0.24	0.06	0.08	0.46
1155056	NSSI	15	0.218635	0.134586	0.160608	0.161467	0.281995	0.232921	0.163373	0.0843996	0.113201	0.0925934	0.186521	0.0699559	0.120495	0.0889651	0.099976	0.0375054	0.152234	NaN	1.37654	1.45024	1.12322	0.509544	0.613735	0.181808	0.745143	1.25703	0.826825	0.995667	0.628566	0.342377	0.899753	0.946477	0.652764	1.74003	0.321602	NaN	0.52	0.08	0.08	0.06	0.26	0	0.06	0.54	0.18	0.1	0.12
1163906	NSSI	17	0.156823	0.169068	0.229428	0.103168	0.162574	NaN	0.135558	0.206332	0.178045	0.103413	0.146364	NaN	0.142037	0.150323	0.210197	0.0697029	0.157627	NaN	1.04708	1.05986	0.607702	1.18388	0.671939	NaN	0.581948	0.463462	1.15209	0.725724	0.4638	NaN	0.546306	0.484816	0.348873	0.72106	0.217333	NaN	0.53061	0.040816	0.081633	0.061224	0.18367	0.10204	0.04	0.56	0.12	0.1	0.18
1165529	NSSI	19	0.780246	0.15039	0.364087	0.121741	0.319615	0.277492	0.155798	0.0984389	0.264757	0.073318	0.215792	0.337147	0.0989338	0.0958177	0.190284	0.0605673	0.135921	0.528739	0.190169	0.418866	0.279195	0.759844	0.298737	0.490168	0.45252	0.337241	0.332368	1.09324	0.333831	0.166177	0.510855	0.360821	0.356777	1.07744	0.519542	0.139411	0.08	0	0	0	0	0.92	0.02	0.54	0.12	0.04	0.28
1169720	NSSI	49	0.828475	0.30652	0.268814	0.0419788	0.277336	0.820308	0.233808	0.218603	0.198017	NaN	0.154717	0.903497	0.208159	0.213672	0.171707	NaN	0.197838	0.124251	0.130399	0.366046	0.300157	1.36993	0.345004	0.102157	0.366577	0.380791	0.342797	NaN	0.511802	0.0498198	0.332462	0.317704	0.365188	NaN	0.256808	0.154699	0.5	0.06	0	0.08	0.3	0.06	0.14	0.54	0.02	0.1	0.2
1177007	NSSI	57	0.331504	0.21232	0.369816	0.370711	0.416557	0.604161	0.181902	0.236553	0.178299	0.0990056	0.178737	0.395919	0.277222	0.225005	0.111348	0.0636925	0.140007	0.206616	0.384964	0.516103	0.327676	0.400254	0.372751	0.0432536	0.297968	0.347044	0.396042	0.774266	0.42888	0.0329167	0.27072	0.261885	0.634196	1.10871	0.475409	0.0766026	0.48	0.04	0	0.04	0.38	0.06	0.02	0.54	0.02	0.04	0.34
1178651	NSSI	21	NaN	0.268723	0.253601	0.119411	0.175925	NaN	NaN	0.246127	0.212145	0.0901505	0.24327	0.179242	0.383311	0.204085	0.194316	0.0422678	0.238098	0.110003	NaN	0.0744926	0.73771	1.92545	1.44046	NaN	NaN	0.118444	0.393434	1.22039	0.712926	1.19719	0.306835	0.0377458	0.467089	1.03238	0.461042	0.746295	0.02	0	0	0	0.96	0.02	0.020408	0.55102	0.081633	0.12245	0.20408
1179392	NSSI	7	0.226173	0.264043	0.232719	0.13905	0.14158	0.363107	0.183232	0.172556	0.15767	0.103606	0.0203676	0.210118	0.142197	0.197408	0.13729	0.083014	0.0579448	0.166896	0.670933	0.137219	1.35898	1.12533	1.79002	0.279827	0.377845	0.453891	0.643911	0.655195	5.41874	0.254972	0.183501	0.137371	0.514357	0.638688	1.45317	0.440456	0.56	0.04	0.02	0.02	0.34	0.02	0.08	0.56	0.02	0.16	0.16
1179911	NSSI	49	0.748996	0.425127	0.446698	0.0543891	0.219784	NaN	NaN	0.233743	0.287438	0.0840889	0.127609	0.232973	NaN	0.205202	0.150887	0.0823529	0.174313	0.16222	0.144236	0.263922	0.180628	1.05734	0.435345	NaN	NaN	0.356126	0.236153	0.372467	0.620525	0.193207	NaN	0.330818	0.415578	0.5267	0.291467	0.11849	0.12	0	0.02	0	0.78	0.08	0	0.52	0.12	0.06	0.3
1180418	NSSI	1	0.365502	0.211045	0.337079	0.198209	0.23484	0.822473	0.25936	0.183552	0.319817	0.132696	0.198056	0.370529	0.223856	0.176258	0.187535	0.101114	0.188446	0.164611	0.289363	0.767118	0.497039	0.728026	1.026	0.251038	0.283455	0.502803	0.366738	0.539613	1.07789	0.431496	0.321806	0.489513	0.541217	0.698357	0.624184	0.525804	0.5	0.02	0	0.04	0.32	0.12	0.040816	0.55102	0.16327	0.020408	0.18367
1181699	NSSI	45	0.338295	NaN	0.211339	0.0932552	0.0823835	0.402713	0.151465	0.212797	0.198633	0.112412	0.103563	0.437982	0.122511	0.256309	0.165891	0.108474	0.0799359	0.132946	0.346707	NaN	0.852452	1.26631	3.19257	0.0801726	0.462141	0.595805	0.557861	0.516991	1.43109	0.0511997	0.600085	0.371449	0.429372	0.213042	0.938966	0.166385	0.52	0.02	0.06	0.02	0.28	0.1	0.02	0.76	0.04	0.06	0.12
1181705	NSSI	7	NaN	0.307663	0.220812	0.146694	0.164737	0.420857	NaN	0.183865	0.196497	0.0774741	0.106478	0.276277	NaN	0.204419	0.189584	0.0919672	0.124867	0.26188	NaN	0.117764	1.43227	1.06669	1.53839	0.241429	NaN	0.425973	0.516677	0.876195	1.03652	0.193915	NaN	0.132659	0.372479	0.576511	0.674346	0.280702	0.02	0	0.52	0	0.04	0.42	0.04	0.5	0.18	0.18	0.06
1182494	NSSI	10	NaN	0.164019	0.355414	0.105995	0.297727	0.213476	0.405649	0.334026	0.23434	0.116665	0.157383	0.174661	0.228322	NaN	0.172045	0.0508081	0.122553	0.171346	NaN	1.56367	0.604976	1.31847	0.90501	1.08759	0.19773	0.341015	0.501417	0.906851	1.00215	0.512123	0.464077	NaN	0.0983455	1.54152	1.03455	0.373351	0.02	0	0	0	0	0.98	0.04	0.54	0.08	0.24	0.06
1182551	NSSI	40	0.190879	0.186952	0.282591	0.18474	0.165468	0.251602	0.143142	0.0616835	0.212997	0.103267	0.192834	0.244155	0.161872	0.0812766	0.213433	0.0924379	0.18779	0.169134	0.647142	0.428743	0.91871	0.707493	0.761886	0.298287	0.575235	1.03792	0.914872	0.82652	0.479586	0.383353	0.237049	0.417035	0.389077	0.824978	0.397128	0.348393	0.54	0.16	0.12	0.08	0.1	0	0.08	0.54	0.12	0.08	0.16
1182986	NSSI	49	0.205865	0.219853	0.283046	NaN	0.122989	0.376436	0.230638	0.182566	0.158147	0.113516	0.129194	0.165912	0.39236	0.11296	0.124867	0.0785516	0.10755	0.103477	0.524774	0.510343	0.285064	NaN	0.777974	0.222614	0.371616	0.455956	0.429217	0.27591	0.612911	0.271301	0.176381	0.600958	0.502178	0.552188	0.472401	0.185755	0.56	0.08	0.06	0	0.2	0.1	0.08	0.56	0.06	0	0.28
1183049	NSSI	17	0.748996	0.146745	NaN	0.129546	0.0664199	0.0906799	NaN	0.113438	NaN	0.0564175	0.102113	0.0237653	0.899168	0.0857409	NaN	0.0510357	0.0577401	NaN	0.219236	1.22108	NaN	0.942817	1.64468	1.25219	NaN	0.842987	NaN	1.33025	0.664789	3.81804	0.0862975	0.849993	NaN	0.984801	0.593304	NaN	0.06	0	0	0	0.02	0.92	0	0.54	0	0.16	0.28
1183829	NSSI	26	0.419936	0.266664	0.179375	0.148179	0.14884	0.146023	0.220102	0.267647	0.175836	0.0729669	0.120067	0.113423	0.165257	0.0938504	0.163062	0.0519847	0.0955282	0.0457452	0.537211	0.802263	0.781333	1.58247	0.619407	0.0540762	0.400962	0.280405	0.510826	1.40535	0.55436	0.104795	0.410808	0.919342	0.416298	1.38576	0.332449	0.141436	0.52	0.22	0.08	0.02	0.16	0	0.02	0.48	0.14	0.02	0.32
1184804	NSSI	39	0.666745	0.377309	0.78076	0.148467	0.284708	0.00621757	0.725723	0.24586	0.459053	0.108646	0.381959	0.131394	0.337374	0.177787	0.260433	0.0665228	0.320985	0.107548	0.375653	0.410684	0.368415	1.77102	1.08826	15.7703	0.173713	0.365367	0.572434	1.24783	0.492095	0.825117	0.197285	0.526321	0.682393	1.32623	0.377529	0.870397	0.4	0.04	0	0	0.52	0.04	0.12	0.52	0.08	0	0.24
1184819	NSSI	30	0.496281	0.147109	0.632733	0.0947407	0.476278	0.560961	0.503907	0.153852	0.248552	0.0859571	0.25574	0.41946	NaN	0.204403	0.264736	0.0869727	0.191782	0.474756	0.467372	0.894747	0.157429	1.47165	0.572944	0.297456	0.406901	0.851493	0.454665	0.774329	0.932019	0.13786	NaN	0.338776	0.0918175	0.49661	0.680913	0.119923	0.3	0.14	0.5	0.02	0	0.04	0.12	0.56	0.06	0.14	0.08
1185053	NSSI	21	NaN	0.28994	0.159287	0.205123	0.189815	0.285988	NaN	0.380762	0.246052	0.152866	0.112507	0.206594	NaN	0.22069	0.419829	0.148214	0.117602	0.163445	NaN	0.0690414	1.17451	1.12088	1.33505	0.853508	NaN	0.0765629	0.339217	0.719708	1.54153	1.03869	NaN	0.0349057	0.216191	0.294417	0.933424	0.502275	0	0	0	0	0.96	0.04	0	0.54	0.24	0	0.16
1185623	NSSI	9	NaN	0.395086	0.22507	0.0891108	0.207114	NaN	0.646969	0.127124	0.163511	0.0778861	0.190335	0.162179	0.716957	0.389792	0.159968	0.0429393	0.167286	0.0800314	NaN	0.314628	0.685394	1.62579	1.14937	NaN	0.104919	0.535141	0.523345	0.963189	0.712154	0.807832	0.055964	0.164139	0.4792	1.61165	0.703289	1.57375	0.34	0.04	0.02	0.04	0.1	0.46	0.04	0.52	0.1	0.04	0.28
1185746	NSSI	42	0.173047	0.165974	0.65858	0.145238	0.102019	0.343369	0.167592	0.114984	0.532073	0.115311	0.110417	0.367441	0.11488	0.0884844	0.309746	0.0920243	0.0935569	0.33125	1.43084	0.783548	0.21062	0.828912	1.91138	0.395753	0.836266	0.813106	0.287804	0.803448	0.935932	0.213228	0.791632	0.713104	0.249531	0.833005	0.953299	0.209001	0.55102	0.16327	0.020408	0.040816	0.20408	0.020408	0.06	0.58	0.06	0.02	0.22
1186520	NSSI	49	0.210684	0.334751	0.22557	0.118091	0.148214	0.269417	0.557889	0.198589	0.154376	0.0963935	0.158746	0.20899	0.451875	0.138785	0.160069	0.0493171	0.158541	0.160174	0.512772	0.335175	0.3577	0.48698	0.645567	0.311043	0.15363	0.419169	0.439703	0.324922	0.498813	0.215379	0.153151	0.489134	0.39174	0.879517	0.320463	0.120003	0.52	0.08	0.12	0.06	0.14	0.08	0.1	0.52	0.08	0.04	0.24
1187972	NSSI	58	0.378071	0.157335	NaN	0.159019	0.209123	0.14626	0.132965	0.128975	NaN	0.0895861	0.14252	0.0978681	0.047352	0.100294	NaN	0.065012	0.118619	0.144258	0.261863	0.725678	NaN	0.665316	0.666838	0.473242	1.00073	1.10089	NaN	0.804122	0.505459	0.707124	1.55256	0.673266	NaN	0.665214	0.572325	0.425922	0.44	0	0	0.06	0.12	0.38	0.04	0.56	0	0.12	0.26
1189301	NSSI	15	0.298308	0.0881728	0.194252	0.272378	0.269263	0.165335	0.205199	0.100701	0.144717	0.131639	0.221696	0.0184505	0.117294	0.0878131	0.105798	0.134679	0.194061	0.0603271	1.00889	2.21364	0.928679	0.30206	0.642754	0.256127	0.593261	1.05355	0.646762	0.70034	0.528835	1.29814	0.924307	0.958894	0.61684	0.484561	0.252286	0.147293	0.54	0.06	0.06	0.04	0.26	0.04	0.18	0.56	0.1	0.02	0.12
1189979	NSSI	9	0.229567	0.296853	0.13657	0.141556	0.145345	0.282403	0.14919	0.201516	0.15187	0.113479	0.141217	0.189846	0.16506	0.227028	0.104437	0.0933439	0.145781	0.133628	0.271398	0.418742	1.12954	1.02345	1.63782	0.930668	0.454988	0.337589	0.563459	0.661084	0.959855	0.690102	0.243086	0.281815	0.733997	0.74138	0.807034	0.942537	0.56	0.14	0.08	0.02	0.08	0.12	0.04	0.54	0.02	0.06	0.34
1190558	NSSI	34	0.716957	NaN	NaN	0.0754379	0.336076	0.400678	0.646969	0.1918	NaN	0.089998	0.288036	0.307512	0.716957	0.0339352	0.734698	0.053705	0.307098	0.160032	0.349342	NaN	NaN	1.89599	0.708322	0.420056	0.101918	0.559136	NaN	1.02942	0.393487	0.356234	0.0649688	3.11766	0.109099	1.74343	0.267323	0.70953	0.12	0	0	0.02	0.66	0.2	0.04	0.46	0.1	0.16	0.2
1190723	NSSI	24	0.780246	0.167728	0.120561	0.171639	0.369606	0.18708	NaN	0.179756	0.175414	0.120479	0.300364	0.190207	0.552341	0.170167	0.163992	0.0733591	0.292963	0.180394	0.154961	1.21985	1.01365	0.900984	0.360242	1.44069	NaN	0.62427	0.586887	0.759708	0.226008	0.811563	0.132516	0.414969	0.382389	0.680004	0.16698	0.625196	0.08	0	0	0	0	0.92	0.02	0.58	0.16	0.08	0.14
2108643	CONTROL	24	0.205542	0.128161	0.246373	0.126771	0.300412	0.749042	0.432148	0.132687	0.190412	0.0800483	0.215247	NaN	0.356949	0.105814	0.132989	0.0464248	0.152841	0.269001	0.588238	1.59645	0.496023	1.21987	0.443218	0.359827	0.104162	0.845724	0.540661	1.14342	0.315379	NaN	0.205054	0.667338	0.471536	1.07452	0.320065	0.419261	0.56	0.18	0.1	0	0.1	0.06	0.06	0.56	0.04	0.1	0.18
2144520	CONTROL	37	0.260296	0.165088	0.519949	0.239474	0.134223	0.32452	0.164892	0.219214	0.526358	0.109266	0.100351	NaN	0.199859	0.128077	0.188556	0.0907212	0.12139	0.06559	0.239291	1.53504	0.225914	0.229857	1.59374	0.343287	0.334213	1.15623	0.116732	0.633749	0.895086	NaN	0.112979	0.887963	0.229118	0.588289	0.645207	0.137303	0.54	0.02	0.08	0.04	0.14	0.18	0.06	0.54	0.06	0.02	0.22
2160528	CONTROL	18	0.300084	0.208098	0.727975	0.179915	0.291982	0.234147	0.318637	0.145252	0.680544	0.129659	0.206902	0.174934	0.223945	0.147519	0.698579	0.110441	0.153034	0.0823213	0.811504	0.346175	0.161961	1.44303	0.966073	0.408517	0.14427	0.449291	0.161297	1.64998	0.611917	0.185878	0.429939	0.277917	0.0618931	0.89816	0.768161	0.396003	0.52	0.1	0	0.1	0.16	0.12	0.12	0.54	0	0.04	0.3
2161362	CONTROL	37	0.272277	0.151152	0.469643	0.144685	0.175339	0.116835	0.203453	0.117721	0.274255	0.099801	0.150523	0.124278	0.26937	0.123422	0.285352	0.0637553	0.128498	0.0955497	0.228762	1.67656	0.250113	0.380446	1.22002	0.953512	0.270868	2.15306	0.224035	0.693851	0.596739	0.301132	0.0838248	0.92145	0.151397	0.837112	0.609516	0.0942513	0.54	0.08	0.06	0.06	0.02	0.24	0.06	0.58	0	0.06	0.18
2162034	CONTROL	18	0.229354	0.134198	0.190929	0.199598	0.200237	0.536016	0.222894	0.106369	0.159891	0.174577	0.165329	0.310294	0.203409	0.117041	0.153132	0.112811	0.150982	0.0282504	1.06176	0.536805	0.617528	1.30073	1.40871	0.178451	0.20624	0.613526	0.68653	1.22544	0.765789	0.104792	0.473345	0.350287	0.282353	0.879297	0.778601	1.15394	0.56	0.04	0.06	0.1	0.16	0.08	0.08	0.58	0.08	0.1	0.1
2164836	CONTROL	40	0.177126	0.313627	0.359137	0.126026	0.235308	0.269609	0.131201	NaN	0.32988	0.0399004	0.209845	0.167829	0.125302	0.116093	0.280191	0.0225516	0.294005	0.14341	0.697391	0.255573	0.722899	1.03711	0.535757	0.278364	0.627592	NaN	0.590716	2.13913	0.440708	0.557695	0.306233	0.291966	0.296376	3.38154	0.253658	0.410886	0.56	0.12	0.18	0	0.06	0.08	0.06	0.54	0.18	0.02	0.2
2167005	CONTROL	54	0.298295	0.442889	0.312083	0.209099	0.199291	0.111037	0.225386	0.243711	0.23558	0.0311749	0.153987	0.151442	0.195979	0.217456	0.165647	0.125615	0.191795	NaN	0.819954	0.306335	0.381162	1.02613	1.242	0.441197	0.437664	0.385077	0.277021	3.59845	1.28499	0.167047	0.339631	0.418213	0.386501	0.562146	0.439028	NaN	0.52	0.02	0.02	0.26	0.14	0.04	0.36	0.5	0	0.04	0.06
2167416	CONTROL	45	0.619695	0.210115	0.257919	0.160825	0.10678	0.889181	0.359175	0.248351	0.239089	0.0927695	0.125563	0.114469	0.336351	0.146381	0.186955	0.142948	0.107944	0.102082	0.189269	0.888369	0.698499	0.734277	2.46313	0.0363104	0.194886	0.510508	0.463466	0.626454	1.18035	0.195901	0.218572	0.650398	0.380995	0.161664	0.695333	0.216691	0.4	0	0	0	0.6	0	0.06	0.54	0	0.12	0.28
2170635	CONTROL	15	0.388395	0.11594	0.250355	0.309212	0.282878	0.250827	0.179537	0.127797	0.174388	0.183243	0.275823	0.127422	0.172731	0.122978	0.12948	0.16634	0.225805	0.112485	0.774881	1.68349	0.720568	0.266078	0.611818	0.168829	0.678058	0.830168	0.536719	0.503116	0.425056	0.187969	0.627658	0.684702	0.50402	0.39233	0.216819	0.0789951	0.54	0.04	0.04	0.04	0.34	0	0.04	0.56	0.28	0.02	0.1
2174730	CONTROL	34	NaN	0.139553	0.381421	NaN	0.283379	0.420347	0.176866	0.136881	0.260344	0.0905756	0.179571	0.217933	0.119097	0.13921	0.27044	0.0719347	0.253064	0.0543004	NaN	1.39654	0.491001	NaN	0.840039	0.400401	0.372811	0.783472	0.383025	1.02286	0.631162	0.50266	0.391107	0.759989	0.296386	1.30161	0.324402	2.0911	0.48	0.02	0	0	0.42	0.08	0.04	0.54	0.08	0.04	0.22
2175729	CONTROL	36	NaN	NaN	0.820308	0.644585	0.550577	0.444617	0.728101	0.901385	NaN	NaN	NaN	0.317584	0.733085	0.628968	0.912656	NaN	0.411239	0.383701	NaN	NaN	0.175561	0.350685	0.370142	0.261731	0.037126	0.0768836	NaN	NaN	NaN	0.118764	0.0217824	0.0849264	0.0839929	NaN	0.211358	0.176907	0.125	0.020833	0.14583	0.16667	0.22917	0.3125	0	0.10204	0.12245	0.061224	0.55102
2175909	CONTROL	42	0.422967	0.23156	0.331846	0.128295	0.115222	0.740758	0.291123	0.169602	0.297748	0.10639	0.125199	0.639137	0.433302	0.183409	0.307587	0.0767613	0.132183	0.392744	0.585395	0.561619	0.417997	0.938377	1.69237	0.183446	0.481415	0.551258	0.514304	0.870816	0.825434	0.122585	0.209884	0.344032	0.251283	0.998636	0.674728	0.176276	0.5	0.18	0.1	0	0.1	0.12	0.04	0.52	0.2	0.08	0.16
2178597	CONTROL	17	0.230898	0.191862	0.589464	0.131217	0.0526111	0.199966	0.262597	0.166162	0.260097	0.0939579	0.0662347	0.108196	0.0959326	0.142576	0.185826	0.0523315	0.104756	0.084503	0.711168	0.933943	0.236527	0.930813	2.07636	0.56784	0.300414	0.575506	0.788648	0.798757	1.02489	0.838634	0.808859	0.511159	0.394628	0.960416	0.32702	0.313485	0.54	0	0	0	0.34	0.12	0.02	0.54	0.08	0.06	0.28
2178711	CONTROL	40	0.638002	0.231328	0.875659	0.172254	0.207731	0.444012	0.260858	0.239064	NaN	0.118471	0.240835	0.245063	0.222453	0.159954	NaN	0.0845118	NaN	0.198386	0.193614	0.346498	0.296485	0.758776	0.606879	0.169026	0.315652	0.267805	NaN	0.720449	0.384	0.381933	0.172493	0.211906	NaN	0.902351	NaN	0.297022	0.42	0.16	0.36	0.04	0.02	0	0.12	0.54	0.14	0.02	0.16
2179071	CONTROL	22	0.342952	NaN	0.252886	0.306011	0.13866	0.203809	0.160664	0.131113	0.204941	0.0875069	0.103413	0.111237	0.121344	0.153849	0.184911	0.052595	0.16648	0.100335	0.877389	NaN	0.48228	0.337672	1.82748	0.387444	1.40414	0.465129	0.398535	0.792008	0.993301	0.586656	0.904648	0.280973	0.232806	1.26553	0.441596	0.637653	0.54	0.02	0.04	0.04	0.26	0.1	0.02	0.38	0.32	0.04	0.24
2179305	CONTROL	15	0.347422	0.178944	0.225557	NaN	0.381268	0.175482	0.193536	0.178487	0.174881	0.0866789	0.244768	0.123748	0.160346	0.119428	0.146345	0.0657126	0.236998	0.088926	0.866265	1.09075	0.79979	NaN	0.453932	0.241317	0.629011	0.594403	0.535208	1.06361	0.478985	0.193548	0.676134	0.705058	0.445937	0.993118	0.20658	0.0999231	0.56	0.04	0.06	0.12	0.08	0.14	0.04	0.56	0.24	0.06	0.08
2179362	CONTROL	46	0.328701	0.138989	0.414295	0.21515	0.207546	0.272277	0.134657	0.0728607	0.716957	0.110574	0.133813	0.186862	0.149901	0.0411083	NaN	0.119886	0.118174	0.188513	0.780267	1.38597	0.431469	1.09102	0.488884	0.408178	1.24404	1.64483	0.111465	1.13832	0.517389	0.592368	0.552277	1.78837	NaN	0.821483	0.347244	0.295205	0.54	0.04	0.06	0.02	0.06	0.28	0.04	0.58	0.04	0.22	0.12
2179428	CONTROL	7	NaN	0.173582	0.220819	0.137069	0.105479	0.302863	0.269556	0.0647366	0.159515	0.0749676	0.118233	0.175207	0.187091	0.013335	0.136995	0.0935628	0.114931	0.130052	NaN	0.208729	1.43222	1.14159	2.40267	0.335489	0.256842	1.20985	0.636464	0.90549	0.933472	0.305776	0.139468	2.0336	0.515462	0.566679	0.732644	0.565237	0	0	0	0	1	0	0.04	0.54	0.1	0.1	0.18
2179767	CONTROL	24	NaN	NaN	NaN	0.180513	0.352047	0.268589	NaN	NaN	0.716957	0.136245	0.260767	0.212675	NaN	0.610811	NaN	0.121738	0.202918	0.193629	NaN	NaN	NaN	0.856692	0.37821	1.00349	NaN	NaN	0.14359	0.671794	0.260326	0.725827	NaN	0.115607	NaN	0.409768	0.241077	0.582462	0	0	0	0	0	1	0	0.02	0.94	0	0.04
2179941	CONTROL	22	0.35678	NaN	0.281353	0.178512	0.199843	0.172701	0.21611	NaN	0.414769	0.0833597	0.168831	0.177904	0.243711	NaN	0.42509	0.0807813	0.168796	0.150312	0.843382	NaN	0.433484	0.578851	1.26798	0.457233	1.04389	NaN	0.19692	0.83141	0.608421	0.366814	0.450425	NaN	0.101269	0.82396	0.435536	0.425639	0.54	0	0.06	0	0.2	0.2	0.04	0.02	0.62	0.02	0.3
2179995	CONTROL	42	NaN	0.225811	0.675287	0.109825	0.114877	0.282144	0.411161	0.157841	NaN	0.104867	0.115979	0.109678	0.226506	0.0620814	0.729992	0.0928519	0.10143	0.164024	NaN	0.575918	0.20541	1.09619	1.69745	0.481631	0.340867	0.592333	NaN	0.883467	0.891055	0.714349	0.401503	1.01638	0.10588	0.82558	0.879303	0.422082	0.10204	0.040816	0	0	0.020408	0.83673	0.06	0.54	0.16	0.12	0.06
2180913	CONTROL	9	0.221118	0.411884	0.319282	0.159216	0.193735	0.261644	0.199358	0.30652	0.212625	0.135613	0.208876	0.222095	0.194561	0.268589	0.166373	0.153681	0.156567	0.161181	0.281768	0.301796	0.48315	0.909934	1.22874	1.00451	0.34049	0.221942	0.402458	0.553187	0.648939	0.589898	0.206227	0.238209	0.460752	0.450304	0.751438	0.781414	0.52	0.06	0.06	0.08	0.12	0.16	0.08	0.54	0.12	0.02	0.24
2182644	CONTROL	42	NaN	0.358573	0.276644	0.154574	0.115897	0.195488	0.329453	0.196189	0.224036	0.134532	0.120353	0.146013	0.23199	0.165817	0.20992	0.0954474	0.0946465	0.111719	NaN	0.362683	0.501403	0.778846	1.6825	0.695129	0.425407	0.476554	0.68352	0.688656	0.858667	0.536585	0.392012	0.380531	0.368194	0.80313	0.942324	0.619693	0.36	0.02	0.02	0	0	0.6	0	0.48	0.34	0.06	0.1
2182848	CONTROL	36	NaN	0.965157	0.534585	0.116688	0.260352	0.116432	0.780246	0.310373	0.315383	0.0599448	0.311063	0.106043	NaN	0.254485	0.313577	0.0259785	0.201782	0.0770063	NaN	0.115227	0.269394	1.93719	0.782753	0.999471	0.0346448	0.223285	0.284719	1.8091	0.355695	0.355682	NaN	0.209899	0.244459	2.56223	0.430755	0.88148	0.02	0	0.06	0	0.04	0.88	0	0.2449	0.20408	0.040816	0.4898
2182947	CONTROL	39	0.748996	0.261835	0.437476	0.117986	0.124831	0.783244	NaN	0.264165	0.305322	0.119269	0.140432	0.265146	0.748996	0.244594	0.245588	0.0748302	0.13293	0.165883	0.334401	0.591803	0.657507	2.22855	2.48205	0.125188	NaN	0.340049	0.860657	1.13669	1.33844	0.40889	0.0888642	0.382564	0.723641	1.179	0.911614	0.56431	0.12	0	0.16	0	0	0.72	0.08	0.54	0.16	0.02	0.2
2187708	CONTROL	22	0.24771	NaN	0.319701	0.184621	0.150509	0.230784	0.216915	0.336566	0.251908	0.128553	0.169154	0.152244	0.18509	0.224023	0.201505	0.0813092	0.235929	0.153498	1.21474	NaN	0.381487	0.559696	1.68361	0.342157	1.04001	0.181196	0.324231	0.539125	0.607262	0.428639	0.59308	0.19296	0.213634	0.818611	0.311607	0.416806	0.54	0.06	0.02	0.02	0.18	0.18	0.12	0.1	0.02	0	0.76
2189364	CONTROL	19	0.257305	0.338168	0.280373	0.1048	0.185514	0.149578	0.506353	0.135083	0.153132	0.0691781	0.124261	0.11477	0.786289	0.136407	0.0768638	0.0728527	0.161639	0.101719	0.576666	0.186278	0.362557	0.882675	0.514683	0.909344	0.139234	0.245758	0.574646	1.15867	0.579734	0.488158	0.0642777	0.253455	0.883235	0.895751	0.436878	0.724663	0.16	0	0.02	0	0.02	0.8	0	0.54	0.04	0	0.38
2190909	CONTROL	26	0.225148	0.201109	0.227128	0.100701	0.178988	NaN	0.137399	NaN	0.164963	0.0950819	0.137419	NaN	0.112513	0.716957	0.162599	0.0408805	0.117663	NaN	1.00198	1.06377	0.617059	2.32856	0.515075	NaN	0.642312	NaN	0.544495	1.07848	0.484361	NaN	0.603384	0.120343	0.417484	1.76216	0.269908	NaN	0.52	0.06	0.1	0.04	0.2	0.08	0.02	0.58	0.08	0.1	0.22
2191290	CONTROL	58	NaN	0.177112	0.31443	0.151904	0.173273	0.0248443	0.234135	0.174998	0.315838	0.0959301	0.172892	0.00843809	0.131417	0.152424	0.224477	0.0517707	0.132783	0.0144384	NaN	0.644648	0.825932	0.696479	0.804805	2.78599	0.568316	0.81136	0.491929	0.750944	0.416666	8.20149	0.559418	0.443002	1.09396	0.835354	0.511275	4.25551	0	0	0	0	0	1	0.06	0.54	0.18	0	0.12
2191761	CONTROL	18	NaN	0.144691	0.283844	0.196146	0.0697546	0.207603	0.379813	0.141162	0.184153	0.173676	0.0942744	0.0247481	0.273096	0.0936379	0.159968	0.0813846	0.110979	0.107878	NaN	0.497875	0.415383	1.32362	4.04383	0.460748	0.121032	0.46231	0.596081	1.2318	1.34296	1.3139	0.35256	0.437835	0.270287	1.21883	1.05925	0.302187	0	0	0	0	1	0	0	0.58	0.04	0.14	0.24
2192100	CONTROL	30	0.678594	0.339642	NaN	0.124893	0.324845	0.225954	0.352717	0.304874	NaN	0.082312	0.165399	0.210118	0.225519	0.263018	NaN	0.0767016	0.148855	0.201841	0.341807	0.387541	NaN	1.11636	0.840035	0.738474	0.581317	0.429699	NaN	0.80862	1.44109	0.27521	0.539745	0.263278	NaN	0.563111	0.877277	0.282074	0.46	0.02	0.04	0.04	0.02	0.42	0.06	0.54	0.24	0.02	0.12
3000001	MODEL	1	0.10576	0.1619	0.16754	0.1443	0.24094	0.20647	0.073517	0.09229	0.11729	0.071605	0.21348	0.15988	0.072038	0.086281	0.1015	0.070614	0.11762	0.086553	1	1	1	1	1	1	1	1	1	1	1	1	1	1	1	1	1	1	0.62	0.06	0.06	0.16	0.08	0.02	0.02	0.84	0.02	0.02	0.06
3000002	MODEL	7	0.15175	0.036232	0.31626	0.15648	0.25343	0.10161	0.069233	0.078321	0.10153	0.067882	0.11037	0.053574	0.026093	0.027118	0.070616	0.05302	0.084203	0.07351	1	1	1	1	1	1	1	1	1	1	1	1	1	1	1	1	1	1	0.52	0.06	0.1	0.06	0.1	0.16	0	0.94	0	0	0.04
3000003	MODEL	9	0.062304	0.1243	0.15426	0.14488	0.23805	0.26282	0.067879	0.068029	0.085572	0.075019	0.13555	0.13101	0.040124	0.06398	0.076657	0.069203	0.11765	0.12595	1	1	1	1	1	1	1	1	1	1	1	1	1	1	1	1	1	1	0.9	0.02	0.02	0.02	0	0.04	0.06	0.56	0.08	0.08	0.12
3000004	MODEL	10	0.1612	0.25647	0.21502	0.13975	0.26945	0.23217	0.080209	0.11391	0.1175	0.1058	0.15772	0.089448	0.10596	0.22334	0.01692	0.078321	0.12679	0.063972	1	1	1	1	1	1	1	1	1	1	1	1	1	1	1	1	1	1	0.52	0.08	0.1	0.08	0.14	0.08	0.16	0.5	0.12	0.1	0.06
3000005	MODEL	15	0.30096	0.19518	0.1804	0.082275	0.17307	0.042347	0.12174	0.10609	0.093598	0.092192	0.11724	0.023951	0.10842	0.084203	0.065261	0.06526	0.048959	0.0088858	1	1	1	1	1	1	1	1	1	1	1	1	1	1	1	1	1	1	0.48	0.14	0.08	0.16	0.06	0.08	0.06	0.5	0.12	0.1	0.14
3000006	MODEL	17	0.16421	0.17919	0.13942	0.12214	0.10924	0.11355	0.078888	0.095627	0.20512	0.07505	0.067884	0.090737	0.077596	0.072879	0.073332	0.05026	0.034257	0.02649	1	1	1	1	1	1	1	1	1	1	1	1	1	1	1	1	1	1	0.54	0.12	0.04	0.12	0.08	0.1	0.18	0.52	0.12	0.08	0.04
3000007	MODEL	18	0.24352	0.072038	0.1179	0.25962	0.28208	0.095653	0.04597	0.06526	0.10977	0.21393	0.12661	0.032516	0.096283	0.040998	0.043237	0.099194	0.11755	0.032599	1	1	1	1	1	1	1	1	1	1	1	1	1	1	1	1	1	1	0.56	0.04	0.08	0.08	0.12	0.12	0.12	0.56	0.04	0.12	0.08
3000008	MODEL	19	0.14838	0.062993	0.10165	0.092504	0.095481	0.13602	0.070502	0.033198	0.087997	0.080154	0.072038	0.056026	0.050541	0.034573	0.067889	0.065258	0.070616	0.073712	1	1	1	1	1	1	1	1	1	1	1	1	1	1	1	1	1	1	0.54	0.08	0.08	0.12	0.14	0.04	0.08	0.54	0.18	0.06	0.06
3000009	MODEL	21	0.25343	0.020018	0.18708	0.22992	0.25341	0.24409	0.1223	0.029152	0.083465	0.11002	0.17343	0.21459	0.11761	0.0077033	0.090763	0.043637	0.10977	0.082094	1	1	1	1	1	1	1	1	1	1	1	1	1	1	1	1	1	1	0.18	0.18	0.08	0.14	0.28	0.14	0	1	0	0	0
3000010	MODEL	22	0.3009	0.16131	0.12196	0.10333	0.2534	0.078965	0.22559	0.060985	0.081676	0.069306	0.10272	0.065258	0.10977	0.043227	0.043048	0.066561	0.073517	0.063979	1	1	1	1	1	1	1	1	1	1	1	1	1	1	1	1	1	1	0.52	0.06	0.18	0.06	0.16	0.02	0.08	0.52	0.06	0.18	0.08
3000011	MODEL	24	0.12091	0.2046	0.12221	0.15464	0.13315	0.26953	0.045013	0.11222	0.10295	0.091529	0.067884	0.15437	0.073194	0.070614	0.062709	0.049884	0.048919	0.11278	1	1	1	1	1	1	1	1	1	1	1	1	1	1	1	1	1	1	0.96	0.02	0.02	0	0	0	0.12	0.52	0.12	0.1	0.08
3000012	MODEL	26	0.22559	0.21393	0.14015	0.23449	0.092192	0.0078964	0.088253	0.07505	0.089822	0.10254	0.066561	0.011886	0.067889	0.086281	0.067882	0.072038	0.031758	0.00647	1	1	1	1	1	1	1	1	1	1	1	1	1	1	1	1	1	1	0.52	0.08	0.1	0.14	0.08	0.08	0.12	0.52	0.16	0.06	0.02
3000013	MODEL	30	0.23195	0.13163	0.099611	0.13943	0.27288	0.16686	0.20504	0.131	0.11301	0.066559	0.23835	0.057827	0.12172	0.069247	0.024307	0.043191	0.13059	0.056934	1	1	1	1	1	1	1	1	1	1	1	1	1	1	1	1	1	1	0.52	0.1	0.06	0.1	0.1	0.12	0.12	0.14	0.12	0.18	0.24
3000014	MODEL	34	0.25046	0.19489	0.18728	0.14303	0.23805	0.16831	0.065937	0.10724	0.099718	0.092646	0.11334	0.10955	0.04658	0.1058	0.080154	0.093631	0.082094	0.11355	1	1	1	1	1	1	1	1	1	1	1	1	1	1	1	1	1	1	0.94	0.02	0	0	0.02	0.02	0.1	0.18	0.08	0.2	0.24
3000015	MODEL	36	0.04775	0.11121	0.14401	0.22605	0.20379	0.11637	0.027031	0.069302	0.089795	0.10845	0.11064	0.037718	0.015968	0.053416	0.076657	0.066563	0.086919	0.067879	1	1	1	1	1	1	1	1	1	1	1	1	1	1	1	1	1	1	0.9	0.04	0	0	0.04	0.02	0.02	0.54	0.12	0.08	0.06
3000016	MODEL	37	0.062286	0.25342	0.11746	0.055045	0.21392	0.1114	0.055109	0.25346	0.061443	0.069247	0.089823	0.037424	0.02258	0.11373	0.043202	0.05337	0.078321	0.0090057	1	1	1	1	1	1	1	1	1	1	1	1	1	1	1	1	1	1	0.06	0.2	0.18	0.18	0.24	0.14	0.18	0.2	0.1	0.24	0.12
3000017	MODEL	39	0.25046	0.15495	0.28764	0.26294	0.30984	0.098053	0.12607	0.089829	0.26278	0.13557	0.18796	0.10842	0.066559	0.093573	0.17772	0.088224	0.12118	0.09361	1	1	1	1	1	1	1	1	1	1	1	1	1	1	1	1	1	1	0.52	0.04	0.14	0.06	0.08	0.16	0	0.94	0.06	0	0
3000018	MODEL	40	0.12353	0.080154	0.25962	0.1307	0.12607	0.07505	0.08234	0.064023	0.19487	0.085352	0.09248	0.093598	0.038372	0.033895	0.083042	0.076259	0.074577	0.058925	1	1	1	1	1	1	1	1	1	1	1	1	1	1	1	1	1	1	0.54	0.1	0.04	0.12	0.16	0.04	0.08	0.56	0.14	0.04	0.08
3000019	MODEL	42	0.2476	0.13005	0.13871	0.12039	0.195	0.13589	0.14015	0.093494	0.15313	0.092646	0.10334	0.078348	0.090943	0.063099	0.077291	0.076657	0.089188	0.069231	1	1	1	1	1	1	1	1	1	1	1	1	1	1	1	1	1	1	0.52	0.12	0.1	0.14	0.06	0.06	0.02	0.74	0.12	0.08	0.02
3000020	MODEL	45	0.11729	0.18666	0.18016	0.11809	0.26301	0.032287	0.069998	0.12679	0.11081	0.058116	0.14821	0.022425	0.073517	0.095206	0.071229	0.02311	0.075057	0.02212	1	1	1	1	1	1	1	1	1	1	1	1	1	1	1	1	1	1	0.54	0.12	0.02	0.06	0.14	0.12	0.12	0.52	0.08	0.08	0.08
3000021	MODEL	46	0.25647	0.19264	0.17876	0.23473	0.10147	0.11114	0.16752	0.11984	0.079916	0.12587	0.069233	0.11069	0.082787	0.073517	0.04479	0.098484	0.041035	0.05565	1	1	1	1	1	1	1	1	1	1	1	1	1	1	1	1	1	1	0.44	0.1	0.08	0.16	0.1	0.12	0.08	0.54	0.1	0.14	0.06
3000022	MODEL	49	0.10803	0.1122	0.080686	0.057508	0.095682	0.0838	0.085709	0.083242	0.067879	0.03132	0.079184	0.045012	0.069205	0.067884	0.062705	0.043375	0.050807	0.019221	1	1	1	1	1	1	1	1	1	1	1	1	1	1	1	1	1	1	0.56	0.08	0.1	0.08	0.14	0.04	0.06	0.56	0.2	0.1	0.08
3000023	MODEL	54	0.24459	0.13567	0.11895	0.21456	0.24752	0.048989	0.098644	0.093847	0.065261	0.11218	0.19787	0.025298	0.066561	0.090943	0.064023	0.070614	0.084203	0.0090071	1	1	1	1	1	1	1	1	1	1	1	1	1	1	1	1	1	1	0.26	0.14	0.1	0.24	0.12	0.14	0.18	0.32	0.14	0.06	0.18
3000024	MODEL	57	0.12762	0.10958	0.12118	0.14838	0.15527	0.026132	0.054201	0.082094	0.070614	0.076657	0.076657	0.013032	0.07505	0.058925	0.070616	0.070616	0.066561	0.015827	1	1	1	1	1	1	1	1	1	1	1	1	1	1	1	1	1	1	0.52	0.1	0.1	0.1	0.1	0.08	0.08	0.54	0.08	0.08	0.16
3000025	MODEL	58	0.099003	0.11417	0.2597	0.1058	0.13945	0.069216	0.13306	0.14199	0.15537	0.072038	0.072038	0.069205	0.073517	0.067524	0.24557	0.043247	0.067889	0.061443	1	1	1	1	1	1	1	1	1	1	1	1	1	1	1	1	1	1	0.56	0.04	0.04	0.14	0.08	0.14	0.08	0.52	0.1	0.06	0.14
[truncated: 205 more columns]
